# Supplementary material for: Antimicrobial Drug Administration and Antimicrobial Resistance of Salmonella Isolates Originating from the Broiler Production Value Chain in Nigeria
Source: Antibiotics (Basel). 2019 Jun 6;8(2):75. doi: 10.3390/antibiotics8020075 (PMC6627717; doi:10.3390/antibiotics8020075)
Supplement: Supplementary file 1 [file antibiotics-08-00075-s001.zip]

Archive with 3 entries (3 files):
- Supplemetary file/Suppl. Figure S2.pdf
- Supplemetary file/Suppl._Figure_S1.pdf
- Supplemetary file/Supplemetary Table.docx
